# Supplementary material for: The Role of Cytoreductive Surgery Plus Hyperthermic Intraperitoneal Chemotherapy (HIPEC) in Peritoneal Metastases from Breast Cancer: A Comprehensive Review and Pooled Individual-Patient Analysis
Source: J Clin Med. 2026 Jun 11;15(12):4511. doi: 10.3390/jcm15124511 (PMC13301833; doi:10.3390/jcm15124511)
Supplement: Supplementary file 1 [file jcm-15-04511-s001.zip]

Archive with 1 entries (1 files):
- jcm-4328611-supplementary.pdf
